# Supplementary material for: Untargeted Metabolomics Profiling of Arabidopsis WT, lbr-2-2 and bak1-4 Mutants Following Treatment with Two LPS Chemotypes
Source: Metabolites. 2022 Apr 22;12(5):379. doi: 10.3390/metabo12050379 (PMC9146344; doi:10.3390/metabo12050379)
Supplement: Supplementary file 1 [file metabolites-12-00379-s001.zip]

Archive with 1 entries (1 files):
- metabolites-1680136-supplementary.pdf
